# Supplementary material for: The Spatial Distribution Patterns, Physicochemical Properties, and Structural Characterization of Proteins in Oysters (Crassostrea hongkongensis)
Source: Foods. 2022 Sep 13;11(18):2820. doi: 10.3390/foods11182820 (PMC9497732; doi:10.3390/foods11182820)
Supplement: Supplementary file 1 [file foods-11-02820-s001.zip]

Archive with 1 entries (1 files):
- foods-1821624-supplementary.pdf
